# Supplementary material for: Fine mapping and functional validation of the maize nicosulfuron-resistance gene CYP81A9
Source: Front Plant Sci. 2024 Aug 1;15:1443413. doi: 10.3389/fpls.2024.1443413 (PMC11328016; doi:10.3389/fpls.2024.1443413)
Supplement: Supplementary file 1 [file Table_1.xlsx]

## Sheet: Sheet1
											Supplementary Table3：Summary of CYP81A9 sequence differences in different materials
												Indel 1 (Deletion)	Indel 2 (Deletion)	SNP 1	Indel 3 (Deletion)	SNP 2	Indel 4 (Insertion)	Indel 5 (Insertion)	SNP 3	Phenotype
											variation location Amino acid varients	-190	29-43	G80T	91-97	T533C	846	939	C1445T
	Supplementary Table1：The nicosulfuron resistant and sensitive inbred varieties						Supplementary Table2： Primers used in the experiments				maize varieties	Delete ATG	SAAAL	G-V	AK	V-A	Frameshift stop (FS stop)	FS stop	R-C
		Resistant		Sensitive			Marker	Sequence of forward primer	Sequence of reverse primer		70255	+	-	T	GCCAAGG	T	- - - -	-	T	Sensitive
		70384		70255			Primers used for mapping.				70269	+	-	T	GCCAAGG	T	TGGA	-	T	Sensitive
		70481		70269			p-umc1523	TTTTAACTGTAAACCGGCCACATT	AGAGTTAGATGACTGCAGTGGCTG		70359	+	-	T	GCCAAGG	T	- - - -	-	T	Sensitive
		70973		70359			p-umc2036	TCAATCAAGCCTCTCGTAAGGAAC	CTCTTGATCTCAACCGAAATCCTG		70379	+	-	T	GCCAAGG	T	TGGA	-	T	Sensitive
		74356		70379			5S-111	CCCCACCGCCAAAGCCAAAC	AGCTCCGCCTGCCACAGCAT		70404	+	-	T	GCCAAGG	T	- - - -	-	T	Sensitive
		74420		70404			5S-129	GCCAGGTCCAGGTAGTAGGC	TGCTCGGTCTCGGAGAAGA		70418	+	-	T	GCCAAGG	T	- - - -	-	T	Sensitive
		DH351		70418			X5	ACGGCGGGAATAGGCG	ACAAAACCCCACTTCATCCG		70420	+	-	T	GCCAAGG	T	- - - -	-	T	Sensitive
		DH382		70420			X26	AGTTTACCGTCCGCTTCT	GCCTTCTCATTTAGTATCTCC		70991	+	-	T	GCCAAGG	T	- - - -	-	T	Sensitive
		K1193		70991			X52	AGCCTTGGGCATCGTCAGTC	CGGTTCGAGGGCGGGAAA		74334	+	-	T	GCCAAGG	T	- - - -	-	T	Sensitive
		K1194		74334			X33	GGACGTATGCAGCGGTAG	ACGATGGAGGGAGGGATG		80162	+	-	G	GCCAAGG	T	- - - -	-	C	Sensitive
		K1195		80162			Primers used to amplify the full length of CYP81A9 gDNA.				80483	+	-	T	GCCAAGG	T	- - - -	-	T	Sensitive
		K252		80483			N1	CCCAACAGCCAGACCATCAC	AATCTCTATAAACCAAACACACCCT		84373	+	-	G	GCCAAGG	T	- - - -	-	C	Sensitive
		K278		84373			Q71	TCGGTAGACATGGATAAGGCCTAC	CCCTAAACTAAACCAAAAAGATCGC		90434	+	CCGCCGCCGCCCTCT	G	GCCAAGG	C	- - - -	-	C	Sensitive
		K296		90434			Primer used to detect cas9 editing positive plants.				55347	+	CCGCCGCCGCCCTCT	G	GCCAAGG	T	- - - -	+392 bp	C	Sensitive
		K385		55347			CR	TCCACCTCGTCAAGGCCCC	GCGCAGGTTGCGCCAGTA		F311	+	-	T	GCCAAGG	T	- - - -	-	T	Sensitive
		K428		F311			Primers for constructing over-expression vector				HiB	+	-	G	GCCAAGG	T	- - - -	+392 bp	C	Sensitive
		K715		HiB			Infu IFL	AACACGGGGGACTCTTGAC	GGAAATTCGAGCTGGTCAC		J652	+	CCGCCGCCGCCCTCT	G	- - - A - - -	C	- - - -	-	C	Sensitive
		K748		J652				CATGGATAAGGCCTACATC	CTCAGAGCCTCTTAAGAAC		J1399	-351 bp	CCGCCGCCGCCCTCT	G	GCCAAGG	T	- - - -	-	C	Sensitive
		KF167		J1399			OE	CCAACCACGTCTTCAAAGCAAG	GCCTTGACGAGGTGGAGGTGG		J1798	+	-	T	GCCAAGG	T	- - - -	-	T	Sensitive
		KF291		J1798			Primers for RT- qPCR				JS188	-351 bp	CCGCCGCCGCCCTCT	G	GCCAAGG	T	- - - -	-	C	Sensitive
		K957		JS188			ZmActin	TCACCCTGTGCTGCTGACCG	GAACCGTGTGGCTCACACCA		70384	+	CCGCCGCCGCCCTCT	G	GCCAAGG	T	- - - -	-	C	Resistant
		Zong31					ZmGene	TTGATGGAGCTCAGGTTGAC	TCAGAGCCTCTTAAGAACATCAC		70481	+	CCGCCGCCGCCCTCT	G	GCCAAGG	T	- - - -	-	C	Resistant
		B73									70973	+	CCGCCGCCGCCCTCT	G	GCCAAGG	T	- - - -	-	C	Resistant
											74356	+	CCGCCGCCGCCCTCT	G	GCCAAGG	T	- - - -	-	C	Resistant
											74420	+	CCGCCGCCGCCCTCT	G	GCCAAGG	T	- - - -	-	C	Resistant
											DH351	+	CCGCCGCCGCCCTCT	G	GCCAAGG	T	- - - -	-	C	Resistant
											DH382	+	CCGCCGCCGCCCTCT	G	GCCAAGG	T	- - - -	-	C	Resistant
											K1193	+	CCGCCGCCGCCCTCT	G	GCCAAGG	T	- - - -	-	C	Resistant
											K1194	+	CCGCCGCCGCCCTCT	G	GCCAAGG	T	- - - -	-	C	Resistant
											K1195	+	CCGCCGCCGCCCTCT	G	GCCAAGG	T	- - - -	-	C	Resistant
											K252	+	CCGCCGCCGCCCTCT	G	GCCAAGG	T	- - - -	-	C	Resistant
											K278	+	CCGCCGCCGCCCTCT	G	GCCAAGG	T	- - - -	-	C	Resistant
											K296	+	CCGCCGCCGCCCTCT	G	GCCAAGG	T	- - - -	-	C	Resistant
											K385	+	CCGCCGCCGCCCTCT	G	GCCAAGG	T	- - - -	-	C	Resistant
											K428	+	CCGCCGCCGCCCTCT	G	GCCAAGG	T	- - - -	-	C	Resistant
											K715	+	CCGCCGCCGCCCTCT	G	GCCAAGG	T	- - - -	-	C	Resistant
											K748	+	CCGCCGCCGCCCTCT	G	GCCAAGG	T	- - - -	-	C	Resistant
											KF167	+	CCGCCGCCGCCCTCT	G	GCCAAGG	T	- - - -	-	C	Resistant
											KF291	+	CCGCCGCCGCCCTCT	G	GCCAAGG	T	- - - -	-	C	Resistant
											K957	+	CCGCCGCCGCCCTCT	G	GCCAAGG	T	- - - -	-	C	Resistant
											Zong31	+	CCGCCGCCGCCCTCT	G	GCCAAGG	T	- - - -	-	C	Resistant
											B73	+	CCGCCGCCGCCCTCT	G	GCCAAGG	T	- - - -	-	C	Resistant
											Indel 1 (Deletion)	-351 bp sequence	ATCAACTGCGTGTGCAAAATTGTCTGCCAAACTTTATTATACTTCAAGTTGTACTAGATCCTTGTCAAGTTTGAATCCCTGTGTGTGTATATATGCAGCCACGAAGGATGGCGCCACACAACCACCAACTCGCGATCCATCGATTTGCAGAACACCACCCAACAGCCAGACCATCACTCGATCGGTAGACATGGATAAGGCCTACATCGCCGCCCTCTCCGCCGCCGCCCTCTTCTTGCTCCACTACCTCCTGGGCCGCCGGGCCGGCGGCGAGGGCAAGGCCAAGGCCAAGGGCTCGCGGCGGCGGCTCCCGCCGAGCCCTCCGGCGATCCCGTTCCTGGGCCACCTCCA
											Indel 5 (Insertion)	+392 bp sequence	GTTAGCAACTCTGTCGGCTAGGGCACGAACAACAGTCGCTAGAGATGTAGAGAACGCTAGAGGTGTGGAGAACAGGAAAATATGACGTGGGGAAGAAGAACAAGCCGCCAGAGAACGCAGAACCTGATGTTTGTTATTTTCTCGATAGCCCCTTCCCTCGGCCACCAATCCCTATATATGGTTTCTGGTATGCCATTCTTACAGTATGGAATACACGGCCCAATTAGCAGTCCAGTCTATTTCGTATTTGGGCTCCTTTGACGCTCCTCGGCTTCTCGCCTTAGCTGCTCACATCGGCTCCTTTCTTCTCTCGTCGTCCTTGTGCTCACTCGGATGAGGGATGTTGACATTTTTAGTGAAACATTACATTTTTAGTCCAGTCTATTTCGTAT
